# Supplementary material for: Development and Application of an In Vitro Method to Evaluate Anthracnose Resistance in Soybean Germplasm
Source: Plants (Basel). 2022 Feb 28;11(5):657. doi: 10.3390/plants11050657 (PMC8912792; doi:10.3390/plants11050657)
Supplement: Supplementary file 1 [file plants-11-00657-s001.zip]

Archive with 2 entries (2 files):
- Supplementary Excel 1..xlsx
- Supplementary Excel 2..xlsx
