# Supplementary material for: Development and Application of an In Vitro Method to Evaluate Anthracnose Resistance in Soybean Germplasm
Source: Plants (Basel). 2022 Feb 28;11(5):657. doi: 10.3390/plants11050657 (PMC8912792; doi:10.3390/plants11050657)
Supplement: Supplementary file 1 [file plants-11-00657-s001.zip › Supplementary Excel 1..xlsx]

## Sheet: Sheet1
Type（C:cultivars,L:landraces,W:wild type）	Name	Habitat	Disease index (DI)				Standard deviation	Resistance level
			Repeat 1	Repeat 2	Repeat 3	Average
C	Nannong 86-4	Jiangsu	0.1611	0.1944	0.251667	0.202389	0.0458088	R
C	Nannong 1138-2	Jiangsu	0.15	0.1395	0.107031	0.132177	0.0224009	HR
C	Nannong 73-93	Jiangsu	0.2261	0.2357	0.266676	0.242825	0.0212057	R
C	OC7934	Unkown	0.2071	0.2643	0.248543	0.239981	0.0295456	R
C	Suxie NO.1	Jiangsu	0.15	0.1561	0.147059	0.151053	0.00461164	R
C	NG94-156	Jiangsu	0.6423	0.6269	0.698283	0.655828	0.0375649	S
C	Kefeng NO.1	Beijing	0.4676	0.4206	0.397143	0.428448	0.0358781	MS
C	Hefeng34	Heilongjiang	0.2786	0.2357	0.303341	0.272547	0.0342244	R
C	Fengjiao66-12	Anhui	0.8045	0.8136	0.598442	0.738847	0.12168	S
C	Jindou NO.4	Shanxi	0.6045	0.5591	0.556385	0.573328	0.0270296	MS
C	Shangqiu 73	Henan	0.5245	0.5032	0.607246	0.544982	0.0549641	MS
C	Wenfeng NO.5	Beijing	0.6038	0.5423	0.783263	0.643121	0.125201	MS
C	Nannong 89-30	Jiangsu	0.55	0.6106	0.746602	0.635734	0.100682	MS
C	Kanagawa	Japan	0.19	0.1864	0.195	0.190467	0.00431895	R
C	Zhongdou 14	Hubei	0.2857	0.3	0.343158	0.309619	0.0299124	R
C	Fujian 341	Fujian	0.1714	0.1857	0.557729	0.304943	0.219036	R
C	YorK	USA	0.0409	0.1654	0.136486	0.114262	0.0651575	HR
C	NJ89-29	Jiangsu	0.3643	0.3976	0.442839	0.40158	0.0394204	MS
C	Zhongdou 27	Hubei	0.3571	0.3143	0.419737	0.363712	0.0530286	MS
C	Dandou 12	Liaoning	0.3833	0.283333	0.35	0.338878	0.050903	R
C	Gongdou NO.10	Sichuan	0.3278	0.2833	0.354762	0.321954	0.0360879	R
C	Nannongcai NO.5	Jiangsu	0.25	0.2864	0.403337	0.313246	0.0801159	R
C	Qiandou NO.6	Jiangxi	0.3773	0.3682	0.45	0.3985	0.0448318	MS
C	Nannong 88-31	Jiangsu	0.4586	0.4471	0.437146	0.447615	0.0107365	MS
C	Edou NO.2	Hubei	0.4682	0.4403	0.124689	0.344396	0.190783	R
C	Zhou 94010-1-1	Henan	0.3917	0.296667	0.292222	0.326863	0.0561945	R
C	Zhou 92029-2	Henan	0.1864	0.0667	0.0847826	0.112628	0.0645254	HR
C	Jindou 14	Shanxi	0.275	0.525	0.377273	0.392424	0.125687	MS
C	74906-08	Unkown	0.525	0.7833	0.524524	0.610941	0.149267	MS
C	SRF400	Unkown	0.39	0.926	0.870219	0.72874	0.29468	S
C	SP26	Unkown	0.3735	0.35	0.404281	0.375927	0.027222	MS
C	Okinawa	Japan	0.5404	0.8	0.592308	0.644236	0.13737	MS
C	Dare	USA	0.7643	0.67	0.692857	0.709052	0.0491918	S
C	Bethel	USA	0.9071	0.875	0.836601	0.8729	0.0352963	HS
C	Wan 82-178	Anhui	0.4591	0.4106	0.528362	0.466021	0.0591855	MS
C	Yudou 16	Henan	0.35	0.398	0.412978	0.386993	0.0329002	MS
C	Nannong 32	Jiangsu	0.3	0.5	0.383333	0.394444	0.100462	MS
C	Nannong 26	Jiangsu	0.4447	0.4868	0.232714	0.388071	0.13618	MS
C	Jidou 17	Hebei	0.0643	0.2929	0.139286	0.165495	0.116532	R
C	Nannong 39	Jiangsu	0.3885	0.6929	0.347984	0.476461	0.188533	MS
C	Nannong 33	Jiangsu	0.2738	0.2643	0.207432	0.248511	0.035891	R
C	Nannong 38	Jiangsu	0.3038	0.3269	0.412142	0.347614	0.0570639	R
C	Nannong J001	Jiangsu	0.3405	0.3119	0.406746	0.353049	0.0486523	MS
C	Zhonghuang 39	Beijing	0.4389	0.4167	0.342593	0.399398	0.0504312	MS
C	Xudou 14	Jiangsu	0.7333	0.7413	0.695897	0.723499	0.0242362	S
C	Xudou 16	Jiangsu	0.3379	0.2894	0.246774	0.291358	0.0455944	R
C	Zhoudou 12	Henan	0.3079	0.3711	0.292268	0.323756	0.0417393	R
C	Nannong 99-6	Jiangsu	0.31	0.2833	0.593218	0.395506	0.171743	MS
C	Zhonghuang 13	Beijing	0.33	0.32	0.33	0.326667	0.0057735	R
C	Caidou NO.6	Jiangsu	0.9038	0.8722	0.644826	0.806942	0.141283	S
C	Tongdou NO.6	Jiangsu	0.35	0.3643	0.461111	0.391804	0.0604463	MS
C	Nannong 99-10-1	Jiangsu	0.2974	0.3289	0.277574	0.301291	0.0258835	R
C	Beifeng 17	Heilongjiang	0.4093	0.4685	0.545067	0.474289	0.0680682	MS
C	Ludou 12-1	Shandong	0.3269	0.2752	0.359426	0.320509	0.0424752	R
C	Ludou 12-2	Shandong	0.625	0.4625	0.5125	0.533333	0.0832291	MS
C	Shangqiu 7602	Henan	0.35	0.59	0.377302	0.439101	0.131394	MS
C	Nannong 88-48	Jiangsu	0.5621	0.5379	0.417712	0.505904	0.0773291	MS
C	Zhongdou 19	Hubei	0.5125	0.45	0.29	0.4175	0.114755	MS
C	Nannong 88-31	Jiangsu	0.3571	0.3643	0.167857	0.296419	0.111396	R
C	Nannong 99-10-2	Jiangsu	0.5786	0.5357	0.246748	0.453683	0.18049	MS
C	Wansu 1002	Anhui	0.3375	0.35	0.21875	0.302083	0.0724389	R
C	Fudou 1610	Anhui	0.4333	0.4083	0.345833	0.395811	0.0450509	MS
C	Fu 0966	Anhui	0.5157	0.5443	0.543791	0.534597	0.0163672	MS
C	Wandou 907	Anhui	0.2367	0.2767	0.143333	0.218911	0.0684398	R
C	Wandou 0746	Anhui	0.1633	0.19	0.103333	0.152211	0.0443847	R
C	Wanhuang 506	Anhui	0.638	0.614	0.652167	0.634722	0.0192933	MS
C	Zhonghuang 320	Beijing	0.125	0.1375	0	0.0875	0.0760345	HR
C	Xinmin 103	Anhui	0.4346	0.75	0.448775	0.544458	0.178145	MS
C	Suhuai 1016	Anhui	0.6167	0.5944	0.544118	0.585073	0.0371793	MS
C	Liudou 34	Anhui	0.1633	0.1938	0.163105	0.173402	0.0176658	R
C	Shengjindou NO.1	Shandong	0.4767	0.525	0.644403	0.548701	0.0863269	MS
C	Huadou 16	Shandong	0.6833	0.6167	0.422222	0.574074	0.135658	MS
C	Shangdou 1712	Henan	0.15	0.1611	0.0722222	0.127774	0.0484284	HR
C	Wansu 1013	Anhui	0.5845	0.5983	0.5606	0.581133	0.019074	MS
C	Fudou 1701	Anhui	0.2389	0.2833	0.1625	0.228233	0.0611023	R
C	Fu y610176	Anhui	0.4633	0.4367	0.426667	0.442222	0.0189307	MS
C	Wandou 908	Anhui	0.925	0.9125	0.90625	0.914583	0.00954703	HS
C	Wandou 0954	Anhui	0.1278	0.1222	0.0361111	0.0953704	0.0513964	HR
C	Wandou 20820	Anhui	0.5929	0.5786	0.428571	0.533357	0.0910283	MS
C	Kedou NO.30	Beijing	0.7155	0.7431	0.853448	0.770683	0.0729934	S
C	Kelong 1652	Anhui	0.19	0.2167	0.18645	0.197717	0.0165354	R
C	Yongmin NO.1	Anhui	0.4278	0.45	0.33366	0.40382	0.0617658	MS
C	Yuanyu 410	Anhui	0.4014	0.3843	0.267143	0.350948	0.0730789	MS
C	Shengdou 29	Shandong	0.1386	0.1671	0.133095	0.146265	0.0182523	HR
C	Shengjindou NO.2	Shandong	0.414	0.398	0.314889	0.37563	0.0532079	MS
C	Qindou 2016	Shaanxi	0.1929	0.1714	0.174138	0.179479	0.011703	R
C	Sudou 219	Anhui	0.182	0.182	0.157418	0.173806	0.0141927	R
C	Fu 128-7	Anhui	0.2056	0.2167	0.140455	0.187585	0.0411916	R
C	Fu y610177	Anhui	0.175	0.1625	0.11369	0.150397	0.0323972	R
C	Wandou 58	Anhui	0.4313	0.45	0.33375	0.405017	0.062423	MS
C	Wandou 20707	Anhui	0.3676	0.3912	0.253226	0.337342	0.0737962	R
C	Wanhuang 508	Anhui	0.0817	0.075	0.06995	0.07555	0.00589429	HR
C	Zhonghuang 321	Beijing	0.3176	0.2959	0.271062	0.294854	0.0232865	R
C	Zhongdou 41	Hubei	0.462	0.47	0.322	0.418	0.0832346	MS
C	Liudou 103	Anhui	0.9	0.6944	0.844414	0.812938	0.106353	S
C	Tianyikedou 1517	Anhui	0.5352	0.4981	0.55	0.527767	0.0267366	MS
C	Suike 39	Anhui	0.4196	0.4022	0.294851	0.372217	0.0675633	MS
C	Shengyu 19	Shandong	0.3962	0.380769	0.35	0.375656	0.0235205	MS
C	Yundou NO.2	Shandong	0.5197	0.5015	0.417742	0.479647	0.0543785	MS
C	Wansu 1019	Anhui	0.4449	0.4348	0.363889	0.41453	0.044146	MS
C	Fu 066-1	Anhui	0.4121	0.4328	0.443103	0.429334	0.0157896	MS
C	Wandou 916	Anhui	0.77	0.7142	0.816494	0.766898	0.0512173	S
C	Wandou 57	Anhui	0.3667	0.3889	0.292954	0.349518	0.0502278	R
C	Wandou 22518	Anhui	0.2986	0.3386	0.216162	0.284454	0.062433	R
C	Wodou NO.8	Anhui	0.6853	0.6618	0.591622	0.646241	0.0487386	MS
C	Suhuai 1015	Anhui	0.4929	0.4875	0.468227	0.482876	0.0129705	MS
C	Hangyu 101	Anhui	0.4944	0.5167	0.407516	0.472872	0.0576876	MS
C	Suike 36	Anhui	0.8717	0.837	0.891717	0.866806	0.027685	HS
C	Liangyuan NO.9	Shandong	0.2064	0.2013	0.221795	0.209832	0.0106697	R
C	Huadou 14	Shandong	0.1813	0.1813	0.152857	0.171819	0.0164215	R
C	Shengyu 10	Shandong	0.3113	0.4106	0.17825	0.30005	0.116583	R
C	Daoqiu 13	Shandong	0.0917	0.075	0.130625	0.0991083	0.0285429	HR
C	Sudou 051	Anhui	0.2081	0.1952	0.137834	0.180378	0.0374044	R
C	Fu y201521	Anhui	0.2333	0.2111	0.217982	0.220794	0.0113639	R
C	Wandou 917	Anhui	0.5611	0.5278	0.416667	0.501856	0.0756312	MS
C	Wandou 56	Anhui	0.2833	0.3136	0.183333	0.260078	0.0681675	R
C	Kedou NO.21	Beijing	0.3932	0.3986	0.376471	0.389424	0.0115379	MS
C	Yuanyu 563	Anhui	0.23	0.23	0.166374	0.208791	0.0367343	R
C	Suike 41	Anhui	0.3667	0.3167	0.252778	0.312059	0.0571027	R
C	Suike 38	Anhui	0.4772	0.495455	0.421429	0.464694	0.0385649	MS
C	Liudou 104	Anhui	0.2227	0.2045	0.191259	0.206153	0.0157857	R
C	Zhongwo 1101	Anhui	0.206	0.222	0.199926	0.209309	0.0114029	R
C	Jundou NO.1	Anhui	0.3269	0.3192	0.226923	0.291008	0.0556323	R
C	Shengyu NO.2	Shandong	0.2591	0.2652	0.202814	0.242371	0.0343932	R
C	Shangdou 1701	Henan	0.33	0.3567	0.260238	0.315646	0.0498071	R
C	Fudou 216	Anhui	0.4419	0.4743	0.375817	0.430672	0.0501923	MS
C	Wandou 55	Anhui	0.1569	0.1638	0.109629	0.143443	0.0294866	HR
C	Wandou 501	Anhui	0.3136	0.25	0.240909	0.26817	0.0396055	R
C	Wandou 1626	Anhui	0.2714	0.3722	0.161484	0.268361	0.105391	R
C	Zhonghuang 73-1	Beijing	0.2	0.39	0.196021	0.262007	0.110863	R
C	Yongmin NO.2	Anhui	0.2397	0.2259	0.171528	0.212376	0.0360422	R
C	Zhongwo 0902	Anhui	0.1758	0.1887	0.146711	0.170404	0.0215086	R
C	Liudou 101	Anhui	0.1318	0.1227	0.10162	0.118707	0.0154814	HR
C	Huadou 600	Anhui	0.4553	0.4342	0.361146	0.416882	0.0494086	MS
C	Tianyikedou 1506	Anhui	0.1567	0.1767	0.149911	0.161104	0.0139269	R
C	Jiadou 52	Shandong	0.25	0.2567	0.196022	0.234241	0.0332677	R
C	Huadou 15	Shandong	0.3506	0.3971	0.344118	0.363939	0.0289004	MS
C	Fudou 197	Anhui	0.174	0.164286	0.133333	0.157206	0.0212375	R
C	Fu 12-6	Anhui	0.0868	0.0658	0.0557348	0.0694449	0.0158501	HR
C	Wandou 1701	Anhui	0.0864	0.0955	0.584043	0.255314	0.284724	R
C	Wandou 22337	Anhui	0.356	0.3136	0.381872	0.350491	0.0344678	MS
C	Zhonghuang 319	Beijing	0.7608	0.6905	0.814028	0.755109	0.0619605	S
C	Kedou NO.18	Beijing	0.4559	0.5147	0.403036	0.457879	0.0558584	MS
C	Xuyang NO.10	Shandong	0.5244	0.5295	0.385088	0.479663	0.0819439	MS
C	Suike 40	Anhui	0.4643	0.4786	0.378571	0.44049	0.054098	MS
C	Liudou 102	Anhui	0.5423	0.5192	0.467308	0.509603	0.0384063	MS
C	Jiadou NO.4	Shandong	0.2233	0.2367	0.140893	0.200298	0.0518805	R
C	Shengyu NO.3	Shandong	0.4423	0.4885	0.288462	0.406421	0.104735	MS
C	Huai 16-33	Jiangsu	0.1875	-0.0474	0.172222	0.104107	0.131431	HR
C	Ji 16-J10	Hebei	0.75	0.85	0.828261	0.80942	0.0525949	S
C	Han 13-99	Hebei	0.4	0.3929	0.291714	0.361538	0.0605733	MS
C	Fandou NO.9	Henan	0.15	0.169	0.178293	0.165764	0.0144215	R
C	Shangdou 1712	Henan	0.125	0.127778	0.1	0.117593	0.0152988	HR
C	Shi 1415	Hebei	0.9346	0.9192	0.894561	0.91612	0.0201962	HS
C	Zhonghuang 73-2	Beijing	0.2083	-0.048	0.114706	0.0916686	0.129694	HR
C	Weidou 13	Shandong	0.15	0.1833	0.110952	0.148084	0.0362118	HR
C	Zhongzuo 10-24	Beijing	0.0438	0.0313	0.0523684	0.0424895	0.0105952	HR
C	Zhongdou 4901	Hubei	0.9115	0.9038	0.868889	0.89473	0.0227075	HS
C	Luo 1305	Henan	0.56	0.8125	0.676087	0.682862	0.126386	S
C	Kedou NO.14	Beijing	0.27	0.23	0.15	0.216667	0.061101	R
C	Kedou NO.6	Beijing	0.4056	0.4167	0.35	0.390767	0.0357385	MS
C	Xu 0366-9	Jiangsu	0.6773	0.6288	0.59375	0.633283	0.041955	MS
C	Zhudou 27	Henan	0.1833	0.1722	0.117544	0.157681	0.0352003	R
C	Huadou NO.3	Shandong	0.1333	0.121429	0.11	0.121576	0.0116507	HR
C	Hedou 34	Shandong	0.5056	0.372222	0.394444	0.424089	0.0714598	MS
C	Hedou 40	Shandong	0.075	0.0590909	0.0611111	0.0650673	0.00866104	HR
C	Zhou 09094-3-4	Henan	0.8625	0.85625	0.91875	0.879167	0.0344223	HS
C	Luo 1304	Henan	0.2731	0.2423	0.234167	0.249856	0.0205369	R
C	Andou 5240	Henan	0.65	0.6167	0.714394	0.660365	0.0496648	S
C	Andou 6271	Henan	0.8833	0.9056	0.847632	0.878844	0.02924	HS
C	16pin3	Shanxi	0.3929	0.4071	0.45549	0.418497	0.0328146	MS
C	Fendou 99	Shanxi	0.6667	0.6333	0.783333	0.694444	0.0787707	S
C	Fendou 103	Shanxi	0.4643	0.4357	0.626777	0.508926	0.103059	MS
C	Jinke NO.3	Shanxi	0.4944	0.5278	0.533333	0.518511	0.0210633	MS
C	Jinyi 53	Shanxi	0.8591	0.8409	0.907273	0.869091	0.0342957	HS
C	Ji 16-06	Hebei	0.2611	0.2833	0.387212	0.310537	0.0673236	R
C	Han 15-324	Hebei	0.31	0.2833	0.393333	0.328878	0.0573944	R
C	Han 13-429	Hebei	0.4214	0.4214	0.489286	0.444029	0.0391938	MS
C	14B2548	Shaanxi	0.3625	0.3875	0.439583	0.396528	0.0393267	MS
C	Jinyi 57	Shanxi	0.3875	0.4125	0.434167	0.411389	0.0233532	MS
C	Longhuang NO.3	Gansu	0.4214	0.4214	0.552381	0.46506	0.0756219	MS
C	GZ11-295	Gansu	0.35	0.37	0.416254	0.378751	0.0339828	MS
C	Zhongzuo J13162	Beijing	0.5929	0.6214	0.669165	0.627822	0.0385359	MS
C	Fendou 99	Shanxi	0.2088	0.2206	0.161667	0.197022	0.0311821	R
C	Jinke NO.6	Shanxi	0.5167	0.5333	0.475	0.508333	0.030037	MS
C	Hedou 32	Shandong	0.8052	0.819	0.905172	0.843124	0.0541766	S
C	Zhoudou 26	Henan	0.8984	0.879	0.929659	0.902353	0.0255601	HS
C	Zhongdou 4701	Hubei	0.5786	0.5214	0.341085	0.480362	0.123962	MS
C	Qihuang 39	Shandong	0.5038	0.4885	0.300521	0.43094	0.113205	MS
C	You 6019	Hubei	0.4885	0.4577	0.518427	0.488209	0.0303643	MS
C	Xingdou NO.5	Hubei	0.25	0.2269	0.315385	0.264095	0.0458953	R
C	Youchun 12-4	Hubei	0.8879	0.8879	0.881034	0.885611	0.00396381	HS
C	Zhou 10084	Henan	0.3357	0.35	0.316667	0.334122	0.0167226	R
C	Shangdou 152	Henan	0.25	0.2214	0.346923	0.272774	0.0657876	R
C	Zhudou 21	Henan	0.3389	0.3611	0.35	0.35	0.0111	MS
C	Zhudou 22	Henan	0.2833	0.2833	0.229167	0.265256	0.0312539	R
C	Zhonghuang 306	Beijing	0.2944	0.3389	0.319006	0.317435	0.0222915	R
C	Gong 770	Sichuan	0.278	0.27	0.286	0.278	0.008	R
C	Zhongdou 5101	Hubei	0.3611	0.4389	0.536048	0.445349	0.0876523	MS
C	Zhongdou 5301	Hubei	0.5278	0.5389	0.682143	0.582948	0.0860847	MS
C	You 1511	Hubei	0.1962	0.2038	0.284856	0.228285	0.0491387	R
C	Nanchong 95-5	Sichuan	0.15	0.1269	0.214	0.163633	0.0451221	R
C	73021	Zhejiang	0.59	0.443333	0.59	0.541111	0.084678	MS
C	A1203	Zhejiang	0.842308	0.821429	0.8885	0.850745	0.0343226	HS
C	A1851	Zhejiang	0.435714	0.45	0.5071	0.464271	0.0377721	MS
C	A1853	Zhejiang	0.15	0.15	0.1577	0.152567	0.0044456	R
C	A1856	Zhejiang	0.392857	0.392857	0.4786	0.421438	0.0495037	MS
C	A1857	Zhejiang	0.321429	0.307143	0.65	0.42619	0.193956	MS
C	CT-5	Unkown	0.23	0.2875	0.2357	0.251067	0.0316806	R
C	TW-1-m	Zhejiang	0.42	0.43	0.5289	0.459633	0.0601947	MS
C	Caidou NO.6	Jiangsu	0.477273	0.386364	0.6167	0.493445	0.116017	MS
C	Dandou 11	Liaoning	0.833333	0.783333	0.8333	0.816656	0.0288579	S
C	Fendou 79	Shanxi	0.625	0.55	0.7	0.625	0.075	MS
C	Fendou 86	Shanxi	0.37	0.27	0.47	0.37	0.1	MS
C	Gaoxiong NO.2	Taiwan	0.313636	0.313636	0.35	0.325758	0.0209946	R
C	Handou NO.9	Hebei	0.233333	0.333333	0.2833	0.283322	0.05	R
C	Jiadou 22	Shanxi	0.0875	0.15	0.15	0.129167	0.0360844	HR
C	Jiadou 70	Shanxi	0.363333	0.373529	0.4794	0.405421	0.0642703	MS
C	Kaixinlv	Liaoning	0.4	0.35	0.5	0.416667	0.0763763	MS
C	Kexin NO.3	Beijing	0.131818	0.21	0.2227	0.188173	0.0492158	R
C	Lvbaozhu	Jiangsu	0.27	0.25	0.38	0.3	0.07	R
C	Maodou NO.3	Taiwan	0.55	0.51	0.63	0.563333	0.061101	MS
C	Nandou 12	Sichuan	0.161111	0.261111	0.2611	0.227774	0.0577318	R
C	Nanheidou 20	Sichuan	0.00555556	0.00333333	0.0125	0.00712963	0.00478176	HR
C	Nannong 33	Jiangsu	0.0928571	0.15	0.1643	0.135719	0.0378018	HR
C	Nannong 34	Jiangsu	0.75	0.73	-0.05	0.476667	0.456216	MS
C	Nannong 41	Jiangsu	0.136667	0.163333	0.27	0.19	0.0705534	R
C	Nannong 88-31	Jiangsu	0.8	0.733333	0.8333	0.788878	0.050903	S
C	Nannong 88-48-2	Jiangsu	0.27	0.235714	0.3233	0.276338	0.0441355	R
C	Nannong 99-6-2	Jiangsu	0.55	0.5125	0.7367	0.599733	0.120089	MS
C	Nannong 701	Jiangsu	0.6	0.63	0.675	0.635	0.0377492	MS
C	Quxian NO.1	Zhejiang	0.2	0.279412	0.3147	0.264704	0.0587475	R
C	Quxian NO.2	Zhejiang	0.25	0.25	0.27	0.256667	0.011547	R
C	Quxian NO.3	Zhejiang	0.25	0.316667	0.7833	0.449989	0.290574	MS
C	Quxian NO.5	Zhejiang	0.463333	0.541304	0.5767	0.527113	0.0580005	MS
C	Quxian NO.11	Zhejiang	0.220588	0.213158	0.3618	0.265182	0.083756	R
C	Quxian NO.11	Zhejiang	0.496667	0.483333	0.5767	0.5189	0.0504983	MS
C	Quxian NO.12	Zhejiang	0.175	0.15	0.25	0.191667	0.0520416	R
C	Quxian NO.13	Zhejiang	0.338889	0.361111	0.4833	0.394433	0.0777587	MS
C	Sanmingaijiaoqing	Fujian	0.213636	0.197619	0.1935	0.201585	0.0106379	R
C	Shuangjiangzongpidou	Fujian	0.477273	0.41	0.5136	0.466958	0.0525646	MS
C	Sidou 11	Jiangsu	0.240909	0.25	0.3136	0.26817	0.0396055	R
C	Suxian 19	Jiangsu	0.35	0.383333	0.45	0.394444	0.0509175	MS
C	Suxian 21	Jiangsu	0.216667	0.225	0.2625	0.234722	0.0244144	R
C	Suxian 22	Jiangsu	0.283333	0.233333	0.35	0.288889	0.0585314	R
C	Suxiangdou	Shanghai	0.4	0.257692	0.2571	0.304931	0.0823329	R
C	Taiwan 75	Taiwan	0.432353	0.461111	0.5853	0.492921	0.0812842	MS
C	Tefandou NO.1	Jiangsu	0.67	0.65	0.76	0.693333	0.0585947	S
C	Wupiqingren	Zhejiang	0.15	0.244737	0.2605	0.218412	0.0597687	R
C	Unkown	Unkown	0.0428571	0.0142857	-0.04071	0.00547762	0.0424742	HR
C	Xiaonongqiuyan	Zhejiang	0.111905	0.13	0.1833	0.141735	0.0371161	HR
C	Zhenong 19-6	Zhejiang	0.63	0.688462	0.7233	0.680587	0.0471458	S
C	Zhenong 20-7	Zhejiang	0.3	0.35	0.4167	0.355567	0.0585488	MS
C	Zhexian NO.4	Zhejiang	0.597619	0.568182	0.6682	0.611334	0.0514002	MS
C	Zhexian NO.9	Zhejiang	0.378571	0.435714	0.4357	0.416662	0.0329873	MS
C	Zhexian 12-25	Zhejiang	0.730952	0.740476	0.8548	0.77541	0.0689189	S
C	Zhexian 16	Zhejiang	0.646	0.67	0.678	0.664667	0.0166533	S
C	Zhexian 84	Zhejiang	0.45	0.4	0.5167	0.455567	0.0585488	MS
C	Zhexian 85	Zhejiang	0.323333	0.35	0.55	0.407778	0.123888	MS
C	Zhexian 86	Zhejiang	0.178571	0.1625	0.2357	0.192257	0.0384712	R
C	Zhexian 88	Zhejiang	0.226923	0.295455	0.4115	0.311293	0.0933022	R
C	Zhexian 3159	Zhejiang	0.604545	0.505556	0.6955	0.601867	0.0950005	MS
C	Zhongdou 31	Hubei	0.3625	0.365385	0.5786	0.435495	0.123941	MS
C	Zhongdou 40	Hubei	0.25	0.273077	0.3643	0.295792	0.060441	R
C	9923	Sichuan	0.632353	0.608824	0.55	0.597059	0.0424183	MS
C	SC1	Sichuan	0.35	0.245238	0.2452	0.280146	0.0604953	R
C	SC13	Sichuan	0.119231	0.15	0.1318	0.133677	0.0154702	HR
C	SC15	Sichuan	0.383333	0.314706	0.3056	0.334546	0.0424953	R
C	SC23	Sichuan	0.65	0.55	0.57	0.59	0.052915	MS
C	SC24	Sichuan	0.47	0.46	0.4262	0.452067	0.0229524	MS
C	SC25	Sichuan	0.502941	0.420588	0.4056	0.443043	0.0524118	MS
C	SC26	Sichuan	0.378571	0.283333	0.3045	0.322135	0.0500082	R
C	SC31	Sichuan	0.794444	0.683333	0.7056	0.727793	0.0587861	S
C	SC32	Sichuan	0.835714	0.808065	0.7429	0.79556	0.047654	S
C	SC38	Sichuan	0.314706	0.294444	0.2278	0.278983	0.0454691	R
L	Guchengyishuhou (GCYSH)	Hubei	0.6367	0.439655	0.485714	0.52069	0.103073	MS
L	Lvhuangdou (LHD)	Unkown	0.7	0.727778	0.516667	0.648148	0.11471	MS
L	Nanchengzeibuyao	Jiangxi	0.2567	0.2125	0.161111	0.210104	0.0478395	R
L	Jurongbianqingdou	Jiangsu	0.4409	0.295455	0.359091	0.365148	0.0729117	MS
L	Fengxiansunlouxiaohuangdou	Jiangsu	0.6875	0.49375	0.543548	0.574933	0.100616	MS
L	Xiayitaipingzihuajiao	Henan	0.7389	0.533333	0.57	0.614078	0.109643	MS
L	Suipingxiaoziyaoheidou	Henan	0.95	0.285879	0.919697	0.718525	0.374989	S
L	Wanxianbaidongdou	Sichuan	0.6214	0.180556	0.5	0.433985	0.227716	MS
L	Guiximayiwo	Jiangxi	0.5629	0.423333	0.440323	0.475519	0.0761498	MS
L	Enshizaohaungdou	Hubei	0.95	0.894828	0.87	0.904943	0.0409479	HS
L	Qingyuanxiaoqingdou	Guangdong	0.4791	0.3625	0.356667	0.399422	0.0690646	MS
L	Zhenjianghaungdou	Jiangsu	0.4722	0.401429	0.386842	0.420157	0.0456569	MS
L	Lishuizhongzihuangdou	Jiangsu	0.6227	0.522727	0.497826	0.547751	0.066091	MS
L	Jinhuadadou	Zhejiang	0.5848	0.504545	0.464286	0.517877	0.0613533	MS
L	Luanchuanchengguanchunxiaoheidou	Henan	0.4409	0.35	0.295455	0.362118	0.0734761	MS
L	Zhenfengliuyuehaung	Guizhou	0.6357	0.481429	0.508824	0.541984	0.0823082	MS
L	Tongluniuchidou	Zhejiang	0.9056	0.898148	0.912963	0.90557	0.00740745	HS
L	Deqingxiangzhudou	Zhejiang	0.2773	0.6	0.57	0.482433	0.178283	MS
L	Wandouzao	Unkown	0.945	0.945122	0.931395	0.940506	0.00789009	HS
L	Guangzehuangjiadou	Fujian	0.2022	0.740909	0.671739	0.538283	0.293104	MS
L	Zhenjianghaungdou	Jiangsu	0.5853	0.525758	0.45625	0.522436	0.0645891	MS
L	Fengxiansuidaohuang	Shanghai	0.3577	0.326923	0.31	0.331541	0.024183	R
L	Ganbusi	Unkown	0.6409	0.540476	0.531818	0.571065	0.0606338	MS
L	Yushanbayuezha	Jiangxi	0.2917	0.2167	0.307447	0.271949	0.0484905	R
L	Mayidan	Unkown	0.95	0.61	0.672222	0.744074	0.18103	S
L	Longyanqiuwudou	Fujian	0.9318	0.9346	0.942308	0.936236	0.00544151	HS
L	Daanbaihuamoshidou	Jilin	0.1962	0.115517	0.207778	0.173165	0.0502589	R
L	Nantongdayangqing	Jiangsu	0.7152	0.662	0.628261	0.668487	0.0438311	S
L	Yushanqingdou	Jiangxi	0.1921	0.4797	0.377027	0.349609	0.145747	R
L	Jinlongheidou	Jiangsu	0.85	0.9475	0.935185	0.910895	0.0530949	HS
L	Xutongdadou	Shanxi	0.5955	0.45	0.416667	0.487389	0.0950988	MS
L	Anluxiaohuangdou	Hubei	0.8269	0.75	0.2868	0.621233	0.292169	MS
L	Baimodou	Unkown	0.9167	0.4875	0.915	0.773067	0.247309	S
L	Douchangnidou	Jiangxi	0.95	0.944118	0.95	0.948039	0.00339618	HS
L	Andongheidou	Hunan	0.9024	0.95	0.930952	0.927784	0.0239576	HS
L	Xiaodongdou	Unkown	0.95	0.95	0.940698	0.946899	0.0053707	HS
L	Wujiangqingdou3	Jiangsu	0.5184	0.4658	0.444737	0.476312	0.03794	MS
L	Hongpiyehuangdou	Unkown	0.95	0.95	0.95	0.95	0	HS
L	Jianliniumaohuang	Hubei	0.88	0.6537	0.794444	0.776048	0.114266	S
L	Yantianqingpidou	Jiangxi	0.5633	0.259091	0.51	0.44413	0.16245	MS
L	Anxianghaungdou	Hunan	0.6786	0.6929	0.646296	0.672599	0.0238744	S
L	Yiyangqingdou	Liaoning	0.875	0.894	0.902	0.890333	0.0138684	HS
L	Huaiyinqiuheidou	Jiangsu	0.9056	0.9056	0.927778	0.912993	0.0128043	HS
L	Mengzixiqingdou	Yunan	0.1856	0.163333	0.154444	0.167793	0.0160493	R
L	Fengxiansuidaohuang	Shanghai	0.4214	0.4214	0.39	0.410933	0.0181288	MS
L	Shuangjiangzongpidou	Yunan	0.941304	0.95	0.95	0.947101	0.00502044	HS
L	Chifengxiaoqingdou	Neimenggu	0.8849	0.8988	0.885484	0.889728	0.00786204	HS
L	Dawuliuyuehuang	Hubei	0.95	0.95	0.95	0.95	0	HS
L	Guangfengmaliaodou	Jiangxi	0.95	0.95	0.95	0.95	0	HS
L	Erwangdou	Unkown	0.5214	0.8712	0.820968	0.737856	0.189131	S
L	Qujianghaungkengdongdou	Guangdong	0.5833	0.93	0.912025	0.808442	0.195186	S
L	Tianeliuyuehuang	Guangxi	0.8433	0.853448	0.825	0.840583	0.0144175	S
L	Mayidou	Unkown	0.8556	0.706757	0.685294	0.749217	0.0927533	S
L	Nidou	Unkown	0.95	0.95	0.95	0.95	0	HS
L	Heibawangbian	Unkown	0.925	0.9375	0.897368	0.919956	0.0205357	HS
L	Zhijinsanjiaxiaohuangdou	Guizhou	0.4875	0.8371	0.62	0.6482	0.176498	MS
L	Anyixiaogeidou	Shanxi	0.6543	0.283333	0.341667	0.426433	0.199482	MS
L	Dahuangjin	Unkown	0.6283	0.671739	0.540909	0.613649	0.0666341	MS
L	Zhenbaxiaobaijin	Shaanxi	0.9367	0.936667	0.943548	0.938972	0.00396358	HS
L	Banshanheidou	Zhejiang	0.8167	0.825	0.861111	0.83427	0.0236123	S
L	Yushandawudou	Jiangxi	0.6071	0.435714	0.521429	0.521414	0.0856929	MS
L	Anyixiaogeidou	Shanxi	0.47	0.95	0.592857	0.670952	0.249347	S
L	Qiongshanxiawangwudou	Hainan	0.9354	0.935366	0.95	0.940255	0.00843919	HS
L	Qionghaixiaozhongwudou	Hainan	0.5071	0.635	0.422727	0.521609	0.106878	MS
L	Bamajiuyuehuang	Guangxi	0.425	0.9061	0.888636	0.739912	0.272862	S
L	Chuxiu	Unkown	0.3648	0.218966	0.156667	0.246811	0.106824	R
L	Nanhuaheipidou	Yunan	0.9	0.9	0.876667	0.892222	0.0134715	HS
L	Yunhefengwodou	Zhejiang	0.65	0.494444	0.407143	0.517196	0.123017	MS
L	Feixidahuangdou	Anhui	0.714	0.583333	0.55	0.615778	0.0866803	MS
L	Shangraoganbusi	Jiangxi	0.9273	0.4	0.823333	0.716878	0.279304	S
L	Ningnangeidouzi	Sichuan	0.7571	0.629245	0.659091	0.681812	0.0668872	S
L	Shangraowanqingdou	Jiangxi	0.4333	0.2	0.275	0.302767	0.119103	R
L	Dahuangjin	Unkown	0.4885	0.9192	0.724359	0.710686	0.215675	S
L	Yangchunxiaoli	Guangdong	0.3735	0.161765	0.14	0.225088	0.128988	R
L	Chongmingtiegengdou	Shanghai	0.7024	0.67	0.663043	0.678481	0.0210043	S
L	Wukehuang	Unkown	0.9438	0.3643	0.95	0.7527	0.336379	S
L	Aizaipu	Unkown	0.2315	0.142857	0.1	0.158119	0.0670653	R
L	Huangpishanzibai	Hubei	0.4816	0.283333	0.238889	0.334607	0.129224	R
L	Longshanneiqiqing	Hunan	0.8879	0.95	0.95	0.9293	0.0358535	HS
L	Woyangheipidou	Anhui	0.7071	0.483333	0.438889	0.543107	0.14375	MS
L	Yunmengliuyuehuaye	Hubei	0.375	0.3	0.4	0.358333	0.0520416	MS
L	Maliaodou	Unkown	0.8682	0.840909	0.87	0.859703	0.0163009	HS
L	Ninghaiwanhuangdou	Zhejiang	0.5	0.95	0.35	0.6	0.31225	MS
L	Shangraoheiyangdou	Jiangxi	0.934	0.926	0.934	0.931333	0.0046188	HS
L	Xipinghemiandou	Henan	0.4328	0.4259	0.275926	0.378209	0.0886466	MS
L	Xinchangliuyuedou	Zhejiang	0.625	0.6167	0.583333	0.608344	0.0220542	MS
L	Donghaipingdinghaung	Jiangsu	0.47	0.5	0.84	0.603333	0.205508	MS
L	Unknow	Unkown	0.3864	0.3561	0.234848	0.325783	0.0801955	R
L	Bogao	Unkown	0.206	0.214	0.119231	0.179744	0.0525581	R
L	Wenshanggunlongzhu	Shandong	0.3333	0.183333	0.19	0.235544	0.0847244	R
L	Xipinghemiandou	Henan	0.38	0.42	0.254762	0.351587	0.0862054	MS
L	Guangshanwenshutianedan	Henan	0.85	0.8722	0.9	0.874067	0.0250522	HS
L	Yueyangliuyuebao	Hunan	0.8571	0.8929	0.730645	0.826882	0.0852439	S
L	Chundou	Unkown	0.5924	0.6045	0.640909	0.612603	0.0252493	MS
L	Heidadou	Unkown	0.1318	0.1561	0.1	0.1293	0.0281334	HR
L	Chadou	Unkown	0.8167	0.8167	0.721429	0.784943	0.055005	S
L	Jinningheidou	Unkown	0.8012	0.791	0.675	0.755733	0.0701029	S
L	Heidou-1	Unkown	0.3864	0.186364	0.15	0.240921	0.127294	R
L	Shizhuzhuyaozi	Unkown	0.92	0.9024	0.891463	0.904621	0.0143974	HS
L	Jisichanglidou	Unkown	0.814	0.806	0.774	0.798	0.021166	S
L	Jiyuanshangzhuangshuibaidou	Henan	0.93	0.9	0.85	0.893333	0.0404145	HS
L	Heiyaohuangdou	Unkown	0.8115	0.8115	0.66	0.761	0.0874686	S
L	Xuchangbaihuacao	Henan	0.8167	0.635714	0.721429	0.724614	0.0905349	S
L	Zhechengzihuacao	Henan	0.9038	0.8808	0.880435	0.888345	0.0133857	HS
L	Huangpixiaoqingdou	Unkown	0.5125	0.55	0.4	0.4875	0.0780625	MS
L	Tongshanbopihuangdoujia	Hubei	0.4763	0.5079	0.338889	0.44103	0.0898565	MS
L	Mancangjin	Unkown	0.3625	0.3688	0.204545	0.311948	0.0930671	R
L	Xingyanghuihuangdou	Unkown	0.169	0.1881	0.169048	0.175383	0.0110137	R
L	Fuyang170	Anhui	0.3192	0.35	0.196154	0.288451	0.0814019	R
L	Luanchuanchengguanchunxiaoheidou	Henan	0.75	0.7574	0.668519	0.725306	0.0493185	S
L	Anshunbaijiaodou	Guizhou	0.5711	0.6342	0.35	0.518433	0.149241	MS
L	Moshidadou	Hubei	0.5214	0.5595	0.440909	0.50727	0.060545	MS
L	Guanyunhongmaoyoubin	Jiangsu	0.8071	0.7729	0.797059	0.792353	0.0175789	S
L	Donghaixiaoheidou	Jiangsu	0.8912	0.8971	0.84697	0.878423	0.0273988	HS
L	Jiangyinheidou	Jiangsu	0.2071	0.2262	0.253226	0.228842	0.0231761	R
L	Lichengxiaoliqing	Shandong	0.6864	0.6409	0.504545	0.610615	0.0946343	MS
L	Hezepingdingsi	Shandong	0.8929	0.8738	0.86	0.875567	0.016521	HS
L	Gaoyaowuyuehuang	Guangdong	0.67	0.734	0.766667	0.723556	0.0491724	S
L	Laoshuyan	Unkown	0.35	0.2591	0.27	0.293033	0.0496347	R
L	Chamoshidou	Heilongjiang	0.446	0.462	0.318	0.408667	0.0789261	MS
L	Yixianheidou	Hebei	0.9318	0.95	0.95	0.943933	0.0105078	HS
L	Jinxianzaochadou	Jiangxi	0.9289	0.9079	0.886842	0.907881	0.021029	HS
L	Huimintiezhugan	Shandong	0.8591	0.8712	0.8125	0.8476	0.0309937	S
L	Quanzhoushitangwuyuehuang	Guangxi	0.8237	0.8419	0.561111	0.742237	0.157123	S
L	Liuyuebao	Unkown	0.55	0.5136	0.47	0.5112	0.040054	MS
L	Tonganyouzaidou	Fujian	0.945	0.95	0.95	0.948333	0.00288675	HS
L	Binhaihongchadou	Jiangsu	0.6367	0.61	0.53	0.592233	0.0555244	MS
L	Shengdehuangdou	Anhui	0.79	0.8	0.707895	0.765965	0.0505382	S
L	Dajinyuan	Unkown	0.8071	0.8071	0.785714	0.799971	0.012347	S
L	Mashidou	Unkown	0.9214	0.9071	0.900769	0.909756	0.0105688	HS
L	Haimenhonghuangdouyi	Jiangsu	0.7682	0.7591	0.612857	0.713386	0.0871791	S
L	Jianshuixiaoheidou	Yunan	0.95	0.95	0.95	0.95	0	HS
L	Qinyangdadou	Henan	0.1449	0.1397	0.95	0.411533	0.466333	MS
L	Xiaoheidou	Unkown	0.3397	0.4111	0.127778	0.292859	0.147355	R
L	Linheidou	Unkown	0.35	0.2929	0.18	0.2743	0.0865128	R
L	Dalihuang	Unkown	0.6889	0.7111	0.744444	0.714815	0.0279579	S
L	Hengshanhongdou	Hunan	0.475	0.4938	0.331818	0.433539	0.0885932	MS
L	Anshunbaijiaodou	Guizhou	0.5389	0.5056	0.305556	0.450019	0.126212	MS
L	Nayongheikemaodou	Guizhou	0.8917	0.9083	0.891667	0.897222	0.00959365	HS
L	Peixiandabaijiao	Jiangsu	0.2125	0.2	0.8833	0.431933	0.390945	MS
L	Chunheidou	Unkown	0.9136	0.8955	0.895455	0.901518	0.0104632	HS
L	Yangyanjinhuangdou	Unkown	0.2	0.8955	0.620588	0.572029	0.350284	MS
L	Linjiangheidou	Jilin	0.7214	0.5722	0.438889	0.577496	0.14133	MS
L	Heimoshidou	Unkown	0.1071	0.0929	-0.005	0.065	0.0610361	HR
L	Xuyongxiaobaishuidou	Sichuan	0.95	0.926471	0.95	0.942157	0.0135847	HS
L	Yongxinliuyuehuang	Jiangxi	0.3875	0.375	0.375	0.379167	0.00721688	MS
L	Daheidou	Unkown	0.8457	0.761111	0.78	0.795604	0.0444008	S
L	Guangji	Unkown	0.4143	0.4333	0.316667	0.388089	0.0625788	MS
L	Changyuanfantunxiaotianedan	Henan	0.8667	0.483333	0.616667	0.655567	0.194621	S
L	Dianjiangzaohaungdou	Chongqin	0.55	0.5318	0.8269	0.636233	0.165373	MS
L	Mianyangbaimaodou	Sichuan	0.8145	0.6868	0.703191	0.73483	0.0694809	S
L	Huangpibayuezha	Hubei	0.8833	0.925	0.9	0.902767	0.0209872	HS
L	Japan	Unkown	0.9214	0.8929	0.796154	0.870151	0.0656489	HS
L	Zao NO.16	Unkown	0.8389	0.8167	0.3	0.651867	0.304928	S
L	Zongyanghouzimao	Anhui	0.5714	0.4433	0.492857	0.502519	0.0645942	MS
L	Jiangningzhonglaoshumao	Jiangsu	0.4441	0.326471	0.325	0.36519	0.0683419	MS
L	QuxiandadouA	Zhejiang	0.75	0.735714	0.678571	0.721429	0.0377964	S
L	Muyangdabaipi	Jiangsu	0.625	0.575	0.63	0.61	0.0304138	MS
L	Linyicaolvdou	Shandong	0.8333	0.607143	0.664286	0.701576	0.1176	S
L	Lvbaozhu-2	Unkown	0.6571	0.6409	0.459091	0.585697	0.109943	MS
L	Nannongdahuangdou1	Jiangsu	0.7313	0.7	0.608824	0.680041	0.0636309	S
L	Lufengwudou	Guangdong	0.5625	0.425	0.375	0.454167	0.0970932	MS
L	Nannongdahuangdou2	Jiangsu	0.2227	0.2409	0.4833	0.315633	0.145488	R
L	Yulindahuangdou	Guangxi	0.825	0.8375	0.71	0.790833	0.0702822	S
L	Shangraoheiyangdou	Jiangxi	0.82	0.4833	0.823684	0.708995	0.195466	S
L	Sanmingaijiaoqing2	Fujian	0.24	0.102381	0.138889	0.160423	0.071292	R
L	Daanbaihuamoshidou2	Jilin	0.41	0.39	0.17	0.323333	0.133167	R
L	Nayongheikemaodou2	Guizhou	0.7833	0.7458	0.772222	0.767107	0.0192661	S
L	Yuhangliuyuedou	Zhejiang	0.913	0.79	0.726	0.809667	0.0950386	S
L	Daheidou2	Unkown	0.7222	0.7	0.683333	0.701844	0.0194989	S
L	Shanzibai2	Unkown	0.2	0.2167	0.0916667	0.169456	0.0678827	R
L	Lufengwudou2	Guangdong	0.662	0.694	0.595455	0.650485	0.0502718	S
L	Chamoshidou2	Heilongjiang	0.4763	0.4447	0.305556	0.408852	0.0908418	MS
L	Baihuatiejia	Sichuan	0.8033	0.83	0.51	0.714433	0.177547	S
L	Guanyunliushiri	Jiangsu	0.9	0.87	0.52	0.763333	0.211266	S
L	Jimoyoudou	Shandong	0.89	0.6955	0.857317	0.814272	0.10415	S
L	Quanzhoushitangwuyuehuang2	Guangxi	0.2269	0.25	0.134615	0.203838	0.0610514	R
L	Qichunjiangsedou	Hubei	0.8717	0.868182	0.854762	0.864881	0.00893841	HS
L	Nannongdahaungdou3	Jiangsu	0.2167	0.2278	0.121429	0.188643	0.0584733	R
L	Fengpingheidou	Zhejiang	0.4524	0.4866	0.344872	0.427957	0.0739581	MS
L	Anshunbaijiaodou2	Guizhou	0.9342	0.9395	0.95	0.941233	0.00804135	HS
L	Huaqihaungmaodou	Unkown	0.5848	0.6109	0.445652	0.547117	0.0888352	MS
L	Donghaipingdinghaung2	Jiangsu	0.9065	0.915217	0.907143	0.90962	0.00485806	HS
L	Daheidou3	Unkown	0.3808	0.3808	0.211538	0.324379	0.0977232	R
L	Daqingrangheidou	Unkown	0.619	0.5983	0.508621	0.575307	0.0586721	MS
L	Baoyuheidou	Unkown	0.118421	0.0763158	0.1395	0.111412	0.0321699	HR
L	Feixidahuangdou2	Anhui	0.47	0.35	0.55	0.456667	0.100664	MS
L	Yiyangqingdou2	Jiangxi	0.116667	0.138889	0.0944	0.116652	0.0222444	HR
L	Hengfengbayuehuang	Unkown	0.27	0.31	0.25	0.276667	0.0305505	R
L	Linhedafenqing	Hebei	0.0833333	0.0166667	0.1056	0.0685333	0.046277	HR
L	Wujiangqingdou	Jiangsu	0.38	0.35	0.3881	0.3727	0.0200716	MS
L	Yutongzhuangchehuangdou	Unkown	0.265789	0.339474	0.2974	0.300888	0.0369657	R
L	Anfuheidou	Jiangxi	0.903846	0.878571	0.8423	0.874906	0.0309364	HS
L	Baidou	Guangxi	0.51	0.494	0.478	0.494	0.016	MS
L	Baimaodou	Jiangxi	0.135714	0.121429	0.15	0.135714	0.0142857	HR
L	Bendiqingdou	Jiangxi	0.55	0.503846	0.4885	0.514115	0.0320102	MS
L	Dahuangdou-1	Sichuan	0.305556	0.234211	0.2342	0.257989	0.0411941	R
L	Dahuangdou-2	Sichuan	0.672222	0.661111	0.6026	0.645311	0.0374038	MS
L	Dalihaungdou	Jiangxi	0.22	0.18	0.22	0.206667	0.023094	R
L	Daqingsi	Jiangxi	0.13	0.1	0.1395	0.123167	0.0206175	HR
L	Dashiyuehuang	Sichuan	0.525	0.323333	0.4676	0.438644	0.103905	MS
L	Dongdou	Sichuan	0.95	0.95	0.925	0.941667	0.0144338	HS
L	Donghuangdou	Sichuan	0.444737	0.339474	0.38	0.38807	0.0530936	MS
L	Ganguhuang	Sichuan	0.304545	0.207143	0.2357	0.249129	0.0500707	R
L	Guangexiaodongdou	Sichuan	0.419565	0.306522	0.4389	0.388329	0.0715037	MS
L	Heipidou	Jiangxi	0.0944444	0.0676471	0.0794	0.0804972	0.0134323	HR
L	Heitiandou	Jiangxi	0.176667	0.116667	0.1767	0.156678	0.0346506	R
L	Houbazhangdou	Sichuan	0.895455	0.871739	0.8682	0.878465	0.0148198	HS
L	Hualiandou	Sichuan	0.95	0.95	0.95	0.95	0	HS
L	Jiuyuehuang-1	Sichuan	0.783333	0.733333	-0.05	0.488889	0.467361	MS
L	Jiuyuehuang-2	Guangxi	0.234211	0.234211	0.2553	0.24124	0.012176	R
L	Jiuyueqing	Jiangxi	0.516667	0.383333	0.4342	0.444733	0.0672879	MS
L	Linshuishiyuehuang	Sichuan	0.780769	0.734615	0.7346	0.749995	0.0266514	S
L	Qingpidou	Jiangxi	0.178571	0.127778	0.15	0.152116	0.0254629	R
L	Ruijinqingpidou	Jiangxi	0.483333	0.361765	0.4389	0.427999	0.061513	MS
L	Shangraobayuebai	Jiangxi	0.0875	0.025	0.0875	0.0666667	0.0360844	HR
L	Shangraodawudou	Jiangxi	0.42	0.321429	0.39	0.377143	0.0505278	MS
L	Shangraoqingpidou	Jiangxi	0.325	0.333333	0.3	0.319444	0.0173472	R
L	Wanhuangdou	Jiangxi	0.128947	0.15	0.1265	0.135149	0.0129193	HR
L	Wanwudou	Jiangxi	0.939474	0.928947	0.9184	0.92894	0.0105368	HS
L	Wuyuanyangdou	Jiangxi	0.244118	0.208824	0.2206	0.224514	0.0179696	R
L	Xiashuihuang	Jiangxi	0.175	0.0966667	0.1233	0.131656	0.0398295	HR
L	Zhongjianghuangdou	Sichuan	0.297368	0.294444	0.2389	0.276904	0.0329451	R
L	Baihuadonghuangdou	Hunan	0.95	0.95	0.95	0.95	0	HS
L	Baiseheidou	Guangxi	0.24375	0.25	0.253	0.248917	0.0047192	R
L	Jiwodou	Guangxi	0.164286	0.196154	0.1962	0.185547	0.0184124	R
L	Jinxiqingpidou	Guangxi	0.678571	0.65	0.8929	0.74049	0.132761	S
L	Longzhouhuangdou	Guangxi	0.213636	0.202174	0.331	0.248937	0.0712996	R
L	Longzhounanfengdou	Guangxi	0.435714	0.409259	0.5429	0.462625	0.0707678	MS
L	Lvpidou	Unkown	0.880769	0.926923	0.9	0.902564	0.0231835	HS
L	Shiyuehuang	Sichuan	0.896154	0.9	0.8948	0.896985	0.00269771	HS
L	Shiyueqingdou	Hunan	0.490741	0.483333	0.7643	0.579458	0.160121	MS
L	Yuanyangheidongdou	Sichuan	0.81087	0.822	0.91	0.847623	0.0543058	S
W	zyd3183	Shanxi	0.95	0.95	0.95	0.95	0	HS
W	zyd3239	Shandong	0.6808	0.657692	0.662	0.666831	0.0122879	S
W	zyd3393	Henan	0.935	0.934615	0.95	0.939872	0.00877339	HS
W	zyd3259	Shandong	0.6667	0.583333	0.59	0.613344	0.0463273	MS
W	zyd4487	Zhejiang	0.6222	0.572222	0.608824	0.601082	0.0258726	MS
W	zyd4174	Jiangsu	0.925	0.93125	0.95	0.935417	0.0130104	HS
W	zyd4217	Anhui	0.8206	0.832353	0.86	0.837651	0.0202273	S
W	zyd4219	Anhui	0.95	0.95	0.95	0.95	0	HS
W	zyd4179	Jiangsu	0.3735	0.325	0.361765	0.353422	0.0253035	MS
W	zyd4200	Anhui	0.95	0.95	0.95	0.95	0	HS
W	zyd3299	Gansu	0.95	0.95	0.95	0.95	0	HS
W	zyd3229	Shandong	0.6936	0.652564	0.65	0.665388	0.0244659	S
W	Hongpiyeshengdou	Yunan	0.9167	0.916667	0.938235	0.923867	0.012443	HS
W	zyd3988	Shaanxi	0.8873	0.902941	0.926923	0.905721	0.0199573	HS
W	zyd2046	Liaoning	0.9423	0.926923	0.942593	0.937272	0.00896353	HS
W	zyd3564	Henan	0.95	0.926398	0.95	0.942133	0.0136268	HS
W	zyd2994	Unkown	0.2682	0.4167	0.363636	0.349512	0.0752508	R
W	zyd4605	Jiangxi	0.6667	0.8929	0.791071	0.783557	0.113287	S
W	zyd4294	Anhui	0.8643	0.864286	0.895455	0.87468	0.0179912	HS
W	Pujiangyeshengdou-3	Jiangsu	0.5567	0.436667	0.519697	0.504355	0.0614699	MS
W	zyd3235	Shandong	0.8833	0.824074	0.8625	0.856625	0.0300469	HS
W	zyd3241	Shandong	0.8071	0.707143	0.626923	0.713722	0.0902685	S
W	zyd3980	Shaanxi	0.3382	0.197059	0.11	0.215086	0.115163	R
W	Pujiangyeshengdou-1	Jiangsu	0.95	0.95	0.95	0.95	0	HS
W	zyd0814	Neimenggu	0.446	0.406	0.411538	0.421179	0.0216728	MS
W	zyd4037	Unkown	0.2167	0.15	0.11	0.1589	0.0539039	R
W	zyd3138	Shanxi	0.32	0.75	0.541304	0.537101	0.215031	MS
W	zyd4152	Jiangsu	0.6919	0.728571	0.69	0.70349	0.0217415	S
W	zyd3228	Shandong	0.9144	0.914444	0.941489	0.923445	0.0156272	HS
W	zyd4293	Anhui	0.95	0.95	0.95	0.95	0	HS
W	zyd3293	Gansu	0.6875	0.925	0.95	0.854167	0.144878	HS
W	zyd3226	Shandong	0.07	-0.00652174	0.0416667	0.0350483	0.0386878	HR
W	zyd4076	Shaanxi	0.7695	0.476829	0.476316	0.574215	0.169122	MS
W	Liaoan80-1001	Liaoning	0.95	0.95	0.95	0.95	0	HS
W	zyd1914	Liaoning	0.9405	0.930952	0.95	0.940484	0.00952382	HS
W	zyd4347	Sichuan	0.8802	0.79186	0.835714	0.835925	0.0441701	S
W	zyd4646	Shanxi	0.6474	0.570513	0.625676	0.614529	0.0396369	MS
W	zyd1599	Jilin	0.85	0.75	0.775	0.791667	0.0520416	S
W	zyd4196	Jiangsu	0.4269	0.365385	0.375	0.389095	0.0330913	MS
W	zyd4246:16-17	Unkown	0.9233	0.95	0.88	0.917767	0.0353265	HS
W	zyd4424	Zhejiang	0.9167	0.95	0.95	0.9389	0.0192258	HS
W	zyd4608	Jiangxi	0.95	0.8085	0.95	0.902833	0.0816951	HS
W	zyd4436	Zhejiang	0.95	0.95	0.95	0.95	0	HS
W	zyd4602	Jiangxi	0.2563	0.25625	0.445455	0.319335	0.109223	R
W	zyd4431	Zhejiang	0.8868	0.944737	0.95	0.927179	0.0350681	HS
W	zyd4481	Zhejiang	0.7833	0.715714	0.702941	0.733985	0.0431828	S
W	zyd2755	Hebei	0.7921	0.8625	0.9	0.851533	0.0547796	HS
W	zyd3299	Gansu	0.5565	0.467241	0.467241	0.496994	0.0515335	MS
W	zyd3723	Shaanxi	0.5197	0.356667	0.314286	0.396884	0.108452	MS
W	zyd4634	Shanxi	0.723	0.793243	0.759302	0.758515	0.0351282	S
W	zyd4691	Hunan	0.8625	0.8625	0.902941	0.87598	0.0233487	HS
W	zyd4407	Hubei	0.95	0.8833	0.95	0.927767	0.0385093	HS
W	zyd4617	Shanxi	0.889	0.888983	0.904839	0.894274	0.00914938	HS
W	zyd1156	Jilin	0.8833	0.925	0.95	0.919433	0.0336966	HS
W	zyd3686	Henan	0.95	0.95	0.95	0.95	0	HS
W	zyd4398	Hubei	0.9195	0.912712	0.898837	0.91035	0.010532	HS
W	zyd4417	Hubei	0.95	0.95	0.95	0.95	0	HS
W	zyd4368	Hubei	0.95	0.95	0.95	0.95	0	HS
W	zyd1598	Jilin	0.8912	0.902941	0.95	0.914714	0.0311176	HS
W	zyd4885	Fujian	0.6727	0.631818	0.631818	0.645445	0.0236031	MS
W	zyd4307	Anhui	0.8571	0.821429	0.871053	0.84986	0.0255919	S
W	zyd4299	Anhui	0.95	0.95	0.95	0.95	0	HS
W	zyd4364	Hubei	0.95	0.95	0.95	0.95	0	HS
W	zyd4353	Hubei	0.7944	0.788889	0.828788	0.804026	0.0216211	S
W	zyd4655	Jiangxi	0.8763	0.8447	0.855263	0.858754	0.0160867	HS
W	zyd4919	Fujian	0.6571	0.522727	0.702941	0.627589	0.0936612	MS
W	zyd4983	Fujian	0.95	0.8563	0.95	0.918767	0.0540977	HS
W	zyd3383	Henan	0.6093	0.542308	0.55	0.567203	0.0366598	MS
W	zyd4438	Zhejiang	0.95	0.95	0.95	0.95	0	HS
W	zyd4157	Jiangsu	0.6265	0.586364	0.55	0.587621	0.0382655	MS
W	zyd1577	Jilin	0.65	0.519231	0.507143	0.558791	0.07922	MS
W	zyd4630	Jiangxi	0.95	0.95	0.95	0.95	0	HS
W	zyd4340	Sichuan	0.95	0.95	0.95	0.95	0	HS
W	zyd4673	Hunan	0.7983	0.774138	0.794068	0.788835	0.0129029	S
W	zyd5181	Guangxi	0.6071	0.577778	0.609459	0.598112	0.0176498	MS
W	zyd6044	Fujian	0.3676	0.301724	0.224286	0.29787	0.0717348	R
W	Zhang 7	Hebei	0.7214	0.688095	0.72619	0.711895	0.0207501	S
W	Long79-6801	Unkown	0.92	0.91	0.886364	0.905455	0.0172727	HS
W	ZYD3314	Unkown	0.825	0.8	0.7875	0.804167	0.0190941	S
W	ZYD3714	Unkown	0.7853	0.65	0.822727	0.752676	0.0908677	S
W	ZYD5173	Unkown	0.9143	0.942593	0.95	0.935631	0.0188407	HS
