# Supplementary material for: Development and Application of an In Vitro Method to Evaluate Anthracnose Resistance in Soybean Germplasm
Source: Plants (Basel). 2022 Feb 28;11(5):657. doi: 10.3390/plants11050657 (PMC8912792; doi:10.3390/plants11050657)
Supplement: Supplementary file 1 [file plants-11-00657-s001.zip › Supplementary Excel 2..xlsx]

## Sheet: Sheet1
Habitat	Amount of germplasms
	Total	Cultivars (C)					Landraces (L)					Wild type (W)
		HR	R	MS	S	HS	HR	R	MS	S	HS	HR	R	MS	S	HS
Anhui	76	5	27	26	3	2	0	1	4	1	0	0	0	0	2	5
Jiangsu	71	3	15	17	5	0	0	3	12	5	4	0	0	4	1	2
Zhejiang	44	1	8	15	3	1	0	0	6	3	1	0	0	1	1	4
Jiangxi	38	0	0	1	0	0	7	9	8	2	6	0	1	0	1	3
Henan	37	3	9	4	2	3	0	0	5	4	3	0	0	1	0	3
Shandong	37	5	7	11	1	0	0	1	1	3	1	1	0	1	3	2
Sichuan	37	2	8	4	2	0	0	3	6	5	5	0	0	0	1	1
Hubei	32	0	5	8	0	2	0	1	5	1	4	0	0	0	1	5
Shanxi	22	1	1	10	1	1	0	0	2	1	0	0	0	2	1	2
Beijing	18	3	6	7	2	0	0	0	0	0	0	0	0	0	0	0
Guangxi	13	0	0	0	0	0	0	5	2	5	0	0	0	1	0	0
Hebei	12	0	4	2	1	1	1	0	0	0	1	0	0	0	1	1
Fujian	11	0	2	1	0	0	0	1	1	0	2	0	1	2	0	1
Hunan	9	0	0	0	0	0	0	0	2	2	3	0	0	0	1	1
Guizhou	7	0	0	0	0	0	0	0	4	1	2	0	0	0	0	0
Jilin	7	0	0	0	0	0	0	2	1	0	0	0	0	1	1	2
Liaoning	7	0	1	1	1	0	0	0	0	0	1	0	0	0	0	3
Shaanxi	7	0	1	1	0	0	0	0	0	0	1	0	1	2	0	1
Guangdong	6	0	0	0	0	0	0	1	2	3	0	0	0	0	0	0
Gansu	5	0	0	2	0	0	0	0	0	0	0	0	0	1	0	2
Yunnan	5	0	0	0	0	0	0	1	3	0	0	0	0	0	0	1
Heilongjiang	4	0	1	1	0	0	0	0	2	0	0	0	0	0	0	0
Shanghai	4	0	1	0	0	0	0	1	1	1	0	0	0	0	0	0
Taiwan	3	0	1	2	0	0	0	0	0	0	0	0	0	0	0	0
Hainan	2	0	0	0	0	0	0	0	1	0	1	0	0	0	0	0
Neimenggu	2	0	0	0	0	0	0	0	0	0	1	0	0	1	0	0
Chongqin	1	0	0	0	0	0	0	0	1	0	0	0	0	0	0	0
USA	3	1	0	0	1	1	0	0	0	0	0	0	0	0	0	0
Japan	2	0	1	1	0	0	0	0	0	0	0	0	0	0	0	0
Unkown	67	1	2	2	1	0	3	14	11	15	11	0	2	0	2	3
